# Supplementary material for: Robot-Assisted Versus Conventional Harvesting of DIEP and Latissimus Dorsi Flaps for Breast Reconstruction in Post-Mastectomy Women: A Systematic Review and Meta-Analysis
Source: J Clin Med. 2025 Jan 24;14(3):744. doi: 10.3390/jcm14030744 (PMC11818507; doi:10.3390/jcm14030744)
Supplement: Supplementary file 1 [file jcm-14-00744-s001.zip]

Archive with 1 entries (1 files):
- jcm-3426152-supplementary.pdf
